# Supplementary material for: The main genetic locus associated with the evolution of gamecocks is centered on ISPD
Source: G3 (Bethesda). 2023 Nov 22;14(2):jkad267. doi: 10.1093/g3journal/jkad267 (PMC10849328; doi:10.1093/g3journal/jkad267)
Supplement: jkad267_Supplementary_Data [file jkad267_supplementary_data.zip]

Archive with 2 entries (2 files):
- Supplemental_Figures_G3-2023-404662.pdf
- Table_S1_G3-2023-404662.xlsx
