# Supplementary material for: The main genetic locus associated with the evolution of gamecocks is centered on ISPD
Source: G3 (Bethesda). 2023 Nov 22;14(2):jkad267. doi: 10.1093/g3journal/jkad267 (PMC10849328; doi:10.1093/g3journal/jkad267)
Supplement: jkad267_Supplementary_Data [file jkad267_supplementary_data.zip › Table_S1_G3-2023-404662.xlsx]

## Sheet: Sheet1
sample_name	BioSample_accession	BioProject_accession	organism	isolate	breed	sex	biomaterial_provider	breeding_history	collection_date	collection_location	animal_origin_location	data_source
AB_GG_144	SAMN35127452	PRJNA973554	Gallus gallus domesticus		Pico	male	Private breeder	bred for fighting	2019-03-19	Puerto Rico:San German	Puerto Rico:San German	This study
AB_GG_205	SAMN35127453	PRJNA973554	Gallus gallus domesticus		Pollo campero	male	Private breeder		2019-06-29	Peru:Lima	Peru:Lima	This study
AB_GG_243	SAMN35127454	PRJNA973554	Gallus gallus domesticus		Pico	male	Private breeder	bred for fighting	2019-06-25	Peru:Lima	Peru:Lima	This study
AB_GG_270	SAMN35127455	PRJNA973554	Gallus gallus domesticus		Gallo Navajero Peruano	male	Private breeder	bred for fighting	2019-06-25	Peru:Lima	Peru:Lima	This study
AB_GG_290	SAMN35127456	PRJNA973554	Gallus gallus domesticus		Pico	male	Private breeder	bred for fighting	2019-06-25	Peru:Lima	Peru:Lima	This study
AB_GG_327	SAMN35127457	PRJNA973554	Gallus gallus domesticus		Asil	male	Private breeder	bred for fighting	2019-08-09	Pakistan	Pakistan	This study
AB_GG_344	SAMN35127458	PRJNA973554	Gallus gallus domesticus		Balinese gamecock	male	Private breeder	bred for fighting	2019-08-24	Indonesia:Bali	Indonesia:Bali	This study
AB_GG_350	SAMN35127459	PRJNA973554	Gallus gallus domesticus		Brazilian mura	male	Private breeder	bred for fighting	2019-09-06	Brazil	Brazil	This study
AB_GG_369	SAMN35127460	PRJNA973554	Gallus gallus domesticus		Gallo de pelea Colombiano	male	Private breeder	bred for fighting	2019-09-12	Colombia:Bogota	Colombia:Bogota	This study
AB_GG_398	SAMN35127461	PRJNA973554	Gallus gallus domesticus		Cuarto de Redonda	male	Private breeder	bred for fighting	2019-09-28	Mexico:near Mexico City	Mexico:near Mexico City	This study
AB_GG_409	SAMN35127462	PRJNA973554	Gallus gallus domesticus		Sweater	male	Private breeder	bred for fighting	2019-09-28	Mexico:near Mexico City	Mexico:near Mexico City	This study
AB_GG_410	SAMN35127463	PRJNA973554	Gallus gallus domesticus		Navaja	male	Private breeder	bred for fighting	2019-09-28	Mexico:near Mexico City	Mexico:near Mexico City	This study
AB_GG_417	SAMN35127464	PRJNA973554	Gallus gallus domesticus		Hatch	female	Private breeder	bred for fighting	2019-09-28	Mexico:near Mexico City	Mexico:near Mexico City	This study
AB_GG_442	SAMN35127465	PRJNA973554	Gallus gallus domesticus		Penedesenca	male	Private breeder		2019-09-25	USA:Chipley, Florida	USA:Chipley, Florida	This study
AB_GG_450	SAMN35127466	PRJNA973554	Gallus gallus domesticus		Sumatra	male	Private breeder	bred for fighting	2019-09-25	USA:Chipley, Florida	USA:Chipley, Florida	This study
AB_GG_457	SAMN35127467	PRJNA973554	Gallus gallus domesticus		Barnvelder	male	Private breeder		2019-09-25	USA:Chipley, Florida	USA:Chipley, Florida	This study
AB_GG_460	SAMN35127468	PRJNA973554	Gallus gallus domesticus		Serama	male	Private breeder		2019-09-25	USA:Chipley, Florida	USA:Chipley, Florida	This study
AB_GG_469	SAMN35127469	PRJNA973554	Gallus gallus domesticus		Marans	male	Private breeder		2019-09-25	USA:Chipley, Florida	USA:Chipley, Florida	This study
AB_GG_475	SAMN35127470	PRJNA973554	Gallus gallus domesticus		Langshan	male	Private breeder		2019-09-25	USA:Chipley, Florida	USA:Chipley, Florida	This study
AB_GG_484	SAMN35127471	PRJNA973554	Gallus gallus domesticus		Combatiente Canario	male	Private breeder	bred for fighting	2019-10-02	Spain:Gran Canarias	Spain:Gran Canarias	This study
AB_GG_532	SAMN35127472	PRJNA973554	Gallus gallus domesticus		Combattatant du Nord	female	Private breeder	bred for fighting	2019-09-28	France	France	This study
AB_GG_544	SAMN35127473	PRJNA973554	Gallus gallus domesticus		Combatiante Espanol	male	Private breeder	bred for fighting	2019-11-04	Spain:Cordoba	Spain:Cordoba	This study
AB_GG_603	SAMN35127474	PRJNA973554	Gallus gallus domesticus		Ayam Cemani	male	Cackle Hatchery		2019-12-05	USA:Lebanon, Missouri	USA:Lebanon, Missouri	This study
AB_GG_611	SAMN35127475	PRJNA973554	Gallus gallus domesticus		Bielefelder	male	Cackle Hatchery		2019-12-02	USA:Lebanon, Missouri	USA:Lebanon, Missouri	This study
AB_GG_631	SAMN35127476	PRJNA973554	Gallus gallus domesticus		Buckeye	male	Cackle Hatchery		2019-11-27	USA:Lebanon, Missouri	USA:Lebanon, Missouri	This study
AB_GG_651	SAMN35127477	PRJNA973554	Gallus gallus domesticus		Blue Laced Wyandotte	female	Cackle Hatchery		2019-12-02	USA:Lebanon, Missouri	USA:Lebanon, Missouri	This study
AB_GG_656	SAMN35127478	PRJNA973554	Gallus gallus domesticus		Blue Sumatra	female	Cackle Hatchery	historically bred for fighting	2019-12-06	USA:Lebanon, Missouri	USA:Lebanon, Missouri	This study
AB_GG_666	SAMN35127479	PRJNA973554	Gallus gallus domesticus		Barneuelders	male	Cackle Hatchery		2019-11-27	USA:Lebanon, Missouri	USA:Lebanon, Missouri	This study
AB_GG_716	SAMN35127480	PRJNA973554	Gallus gallus domesticus		Barred Plymouth Rock	male	Cackle Hatchery		2019-11-18	USA:Lebanon, Missouri	USA:Lebanon, Missouri	This study
AB_GG_766	SAMN35127481	PRJNA973554	Gallus gallus domesticus		Black Ameraucana	male	Cackle Hatchery		2019-12-03	USA:Lebanon, Missouri	USA:Lebanon, Missouri	This study
AB_GG_781	SAMN35127482	PRJNA973554	Gallus gallus domesticus		Black Breasted Red Aseel	female	Cackle Hatchery	historically bred for fighting	2019-10-14	USA:Lebanon, Missouri	USA:Lebanon, Missouri	This study
AB_GG_846	SAMN35127483	PRJNA973554	Gallus gallus domesticus		Black Jersey Giant	male	Cackle Hatchery		2019-11-04	USA:Lebanon, Missouri	USA:Lebanon, Missouri	This study
AB_GG_876	SAMN35127484	PRJNA973554	Gallus gallus domesticus		Brown Leghorn	male	Cackle Hatchery		2019-11-22	USA:Lebanon, Missouri	USA:Lebanon, Missouri	This study
AB_GG_901	SAMN35127485	PRJNA973554	Gallus gallus domesticus		Columbian Wyandotte	male	Cackle Hatchery		2019-10-30	USA:Lebanon, Missouri	USA:Lebanon, Missouri	This study
AB_GG_956	SAMN35127486	PRJNA973554	Gallus gallus domesticus		Buff Orpington	male	Cackle Hatchery		2019-11-06	USA:Lebanon, Missouri	USA:Lebanon, Missouri	This study
AB_GG_1026	SAMN35127487	PRJNA973554	Gallus gallus domesticus		Cream Legbar	not provided	Cackle Hatchery		2019-12-03	USA:Lebanon, Missouri	USA:Lebanon, Missouri	This study
AB_GG_1036	SAMN35127488	PRJNA973554	Gallus gallus domesticus		Cuckoo Marans	male	Cackle Hatchery		2019-10-30	USA:Lebanon, Missouri	USA:Lebanon, Missouri	This study
AB_GG_1071	SAMN35127489	PRJNA973554	Gallus gallus domesticus		Dark Aseel	female	Cackle Hatchery	historically bred for fighting	2019-10-01	USA:Lebanon, Missouri	USA:Lebanon, Missouri	This study
AB_GG_1081	SAMN35127490	PRJNA973554	Gallus gallus domesticus		Delaware	male	Cackle Hatchery		2019-10-01	USA:Lebanon, Missouri	USA:Lebanon, Missouri	This study
AB_GG_1116	SAMN35127491	PRJNA973554	Gallus gallus domesticus		Dominique	male	Cackle Hatchery		2019-10-01	USA:Lebanon, Missouri	USA:Lebanon, Missouri	This study
AB_GG_1181	SAMN35127492	PRJNA973554	Gallus gallus domesticus		Easter Egger	male	Cackle Hatchery		2019-10-22	USA:Lebanon, Missouri	USA:Lebanon, Missouri	This study
AB_GG_1301	SAMN35127493	PRJNA973554	Gallus gallus domesticus		French Black Copper Marans	male	Cackle Hatchery		2019-12-10	USA:Lebanon, Missouri	USA:Lebanon, Missouri	This study
AB_GG_1316	SAMN35127494	PRJNA973554	Gallus gallus domesticus		French Black-Tail Red Marans	male	Cackle Hatchery		2019-12-18	USA:Lebanon, Missouri	USA:Lebanon, Missouri	This study
AB_GG_1331	SAMN35127495	PRJNA973554	Gallus gallus domesticus		French Cuckoo Marans	male	Cackle Hatchery		2019-11-25	USA:Lebanon, Missouri	USA:Lebanon, Missouri	This study
AB_GG_1351	SAMN35127496	PRJNA973554	Gallus gallus domesticus		French Wheaton Marans	male	Cackle Hatchery		2019-11-25	USA:Lebanon, Missouri	USA:Lebanon, Missouri	This study
AB_GG_1376	SAMN35127497	PRJNA973554	Gallus gallus domesticus		Gold Lace Wyandotte	male	Cackle Hatchery		2019-10-30	USA:Lebanon, Missouri	USA:Lebanon, Missouri	This study
AB_GG_1434	SAMN35127498	PRJNA973554	Gallus gallus domesticus		Jubilee Orpington	male	Cackle Hatchery		2019-12-02	USA:Lebanon, Missouri	USA:Lebanon, Missouri	This study
AB_GG_1469	SAMN35127499	PRJNA973554	Gallus gallus domesticus		Light Brahma	male	Cackle Hatchery		2019-11-19	USA:Lebanon, Missouri	USA:Lebanon, Missouri	This study
AB_GG_1494	SAMN35127500	PRJNA973554	Gallus gallus domesticus		Naked Neck Turken	male	Cackle Hatchery		2019-11-04	USA:Lebanon, Missouri	USA:Lebanon, Missouri	This study
AB_GG_1519	SAMN35127501	PRJNA973554	Gallus gallus domesticus		New Hampshire	male	Cackle Hatchery		2019-10-28	USA:Lebanon, Missouri	USA:Lebanon, Missouri	This study
AB_GG_1564	SAMN35127502	PRJNA973554	Gallus gallus domesticus		Red Laced Wyandotte	male	Cackle Hatchery		2019-11-08	USA:Lebanon, Missouri	USA:Lebanon, Missouri	This study
AB_GG_1594	SAMN35127503	PRJNA973554	Gallus gallus domesticus		Rhode Island Red	male	Cackle Hatchery		2019-10-28	USA:Lebanon, Missouri	USA:Lebanon, Missouri	This study
AB_GG_1718	SAMN35127504	PRJNA973554	Gallus gallus domesticus		Rhode Island White	male	Cackle Hatchery		2019-11-18	USA:Lebanon, Missouri	USA:Lebanon, Missouri	This study
AB_GG_1743	SAMN35127505	PRJNA973554	Gallus gallus domesticus		Salmon Fauerolle	male	Cackle Hatchery		2019-11-25	USA:Lebanon, Missouri	USA:Lebanon, Missouri	This study
AB_GG_1773	SAMN35127506	PRJNA973554	Gallus gallus domesticus		Saipan Jungle Fowl	male	Cackle Hatchery	historically bred for fighting	2019-12-06	USA:Lebanon, Missouri	USA:Lebanon, Missouri	This study
AB_GG_1783	SAMN35127507	PRJNA973554	Gallus gallus domesticus		Silver Laced Wyandotte	male	Cackle Hatchery		2019-11-01	USA:Lebanon, Missouri	USA:Lebanon, Missouri	This study
AB_GG_1818	SAMN35127508	PRJNA973554	Gallus gallus domesticus		Speckled Sussex	male	Cackle Hatchery		2019-10-29	USA:Lebanon, Missouri	USA:Lebanon, Missouri	This study
AB_GG_1863	SAMN35127509	PRJNA973554	Gallus gallus domesticus		Welsummer	male	Cackle Hatchery		2019-10-30	USA:Lebanon, Missouri	USA:Lebanon, Missouri	This study
AB_GG_1893	SAMN35127510	PRJNA973554	Gallus gallus domesticus		Wheaton Aseel	female	Cackle Hatchery	historically bred for fighting	2019-10-14	USA:Lebanon, Missouri	USA:Lebanon, Missouri	This study
AB_GG_1898	SAMN35127511	PRJNA973554	Gallus gallus domesticus		White Chantecler	female	Cackle Hatchery		2019-10-14	USA:Lebanon, Missouri	USA:Lebanon, Missouri	This study
AB_GG_1963	SAMN35127512	PRJNA973554	Gallus gallus domesticus		White Plymouth Rock	male	Cackle Hatchery		2019-11-05	USA:Lebanon, Missouri	USA:Lebanon, Missouri	This study
AB_GG_1983	SAMN35127513	PRJNA973554	Gallus gallus domesticus		Omkoi	male	Private breeder	bred for fighting	2020-02-07	Thailand:Nakhon Pathom	Malaysia	This study
AB_GG_1985	SAMN35127514	PRJNA973554	Gallus gallus domesticus		Nakhon Sawan	male	Private breeder	bred for fighting	2020-02-07	Thailand:Nakhon Pathom	Thailand:Nakhon Pathom	This study
AB_GG_1989	SAMN35127515	PRJNA973554	Gallus gallus domesticus		Saigon	male	Private breeder	bred for fighting	2020-02-07	Thailand:Nakhon Pathom	Vietnam	This study
JPN_03	SAMN35127516	PRJNA973554	Gallus gallus domesticus	HM23	Oshamo	male	Private breeder	bred for fighting	2019-05-08	Japan:Hiroshima	Japan:Hiroshima	This study
JPN_04	SAMN35127517	PRJNA973554	Gallus gallus domesticus	HM47	Oshamo	male	Private breeder	bred for fighting	2019-05-08	Japan:Hiroshima	Japan:Hiroshima	This study
JPN_14	SAMN35127518	PRJNA973554	Gallus gallus domesticus	UM40	Oshamo	male	Private breeder	bred for fighting	2019-05-08	Japan:Hiroshima	Japan:Hiroshima	This study
JPN_16	SAMN35127519	PRJNA973554	Gallus gallus domesticus	OSM831_1	For meat line 831	male	National Livestock Breeding Center of Japan		2019-05-14	Japan:Hyogo	Japan:Hyogo	This study
JPN_17	SAMN35127520	PRJNA973554	Gallus gallus domesticus	OSM831_9	For meat line 831	male	National Livestock Breeding Center of Japan		2019-05-14	Japan:Hyogo	Japan:Hyogo	This study
JPN_18	SAMN35127521	PRJNA973554	Gallus gallus domesticus	OSM833_4	For meat line 833	male	National Livestock Breeding Center of Japan		2019-05-14	Japan:Hyogo	Japan:Hyogo	This study
JPN_22	SAMN35127522	PRJNA973554	Gallus gallus domesticus	KMTP	Kumamoto	male	Private breeder		2019-05-08	Japan:Hiroshima	Japan:Hiroshima	This study
JPN_23	SAMN35127523	PRJNA973554	Gallus gallus domesticus	TSMP	Tauchi	male	Private breeder	bred for fighting	2019-05-08	Japan:Hiroshima	Japan:Hiroshima	This study
JPN_26	SAMN35127524	PRJNA973554	Gallus gallus domesticus	UM43	Oshamo	male	Private breeder	bred for fighting	2019-05-08	Japan:Hiroshima	Japan:Hiroshima	This study
JPN_27	SAMN35127525	PRJNA973554	Gallus gallus domesticus	HM26	Oshamo	male	Private breeder	bred for fighting	2019-05-08	Japan:Hiroshima	Japan:Hiroshima	This study
JPN_28	SAMN35127526	PRJNA973554	Gallus gallus domesticus	OSM831_2	For meat line 831	male	National Livestock Breeding Center of Japan		2019-05-14	Japan:Hyogo	Japan:Hyogo	This study
JPN_29	SAMN35127527	PRJNA973554	Gallus gallus domesticus	OSM831_10	For meat line 831	male	National Livestock Breeding Center of Japan		2019-05-14	Japan:Hyogo	Japan:Hyogo	This study
JPN_35	SAMN35127528	PRJNA973554	Gallus gallus domesticus	YKD_FP	Yakido-Fukushima	male	Private breeder	bred for fighting	2019-05-08	Japan:Hiroshima	Japan:Hiroshima	This study
JPN_38	SAMN35127529	PRJNA973554	Gallus gallus domesticus	UM45	Oshamo	male	Private breeder	bred for fighting	2019-05-08	Japan:Hiroshima	Japan:Hiroshima	This study
JPN_39	SAMN35127530	PRJNA973554	Gallus gallus domesticus	HM28	Oshamo	male	Private breeder	bred for fighting	2019-05-08	Japan:Hiroshima	Japan:Hiroshima	This study
JPN_40	SAMN35127531	PRJNA973554	Gallus gallus domesticus	OSM831_3	For meat line 831	male	National Livestock Breeding Center of Japan		2019-05-14	Japan:Hyogo	Japan:Hyogo	This study
JPN_41	SAMN35127532	PRJNA973554	Gallus gallus domesticus	OSM831_11	For meat line 831	male	National Livestock Breeding Center of Japan		2019-05-14	Japan:Hyogo	Japan:Hyogo	This study
JPN_43	SAMN35127533	PRJNA973554	Gallus gallus domesticus	OSM833_14	For meat line 833	male	National Livestock Breeding Center of Japan		2019-05-14	Japan:Hyogo	Japan:Hyogo	This study
JPN_47	SAMN35127534	PRJNA973554	Gallus gallus domesticus	YKD_HP	Yakido-Hyogo	male	Private breeder	bred for fighting	2019-05-08	Japan:Hiroshima	Japan:Hiroshima	This study
JPN_52	SAMN35127535	PRJNA973554	Gallus gallus domesticus	OSM831_4	For meat line 831	male	National Livestock Breeding Center of Japan		2019-05-14	Japan:Hyogo	Japan:Hyogo	This study
JPN_53	SAMN35127536	PRJNA973554	Gallus gallus domesticus	OSM831_12	For meat line 831	male	National Livestock Breeding Center of Japan		2019-05-14	Japan:Hyogo	Japan:Hyogo	This study
JPN_54	SAMN35127537	PRJNA973554	Gallus gallus domesticus	OSM833_7	For meat line 833	male	National Livestock Breeding Center of Japan		2019-05-14	Japan:Hyogo	Japan:Hyogo	This study
JPN_55	SAMN35127538	PRJNA973554	Gallus gallus domesticus	OSM833_15	For meat line 833	male	National Livestock Breeding Center of Japan		2019-05-14	Japan:Hyogo	Japan:Hyogo	This study
JPN_59	SAMN35127539	PRJNA973554	Gallus gallus domesticus	YKD_MP	Yakido-Mie	male	Private breeder	bred for fighting	2019-05-08	Japan:Hiroshima	Japan:Hiroshima	This study
JPN_61	SAMN35127540	PRJNA973554	Gallus gallus domesticus	UM30	Oshamo	male	Private breeder	bred for fighting	2019-05-08	Japan:Hiroshima	Japan:Hiroshima	This study
JPN_62	SAMN35127541	PRJNA973554	Gallus gallus domesticus	HM14	Oshamo	male	Private breeder	bred for fighting	2019-05-08	Japan:Hiroshima	Japan:Hiroshima	This study
JPN_65	SAMN35127542	PRJNA973554	Gallus gallus domesticus	OSM831_13	For meat line 831	male	National Livestock Breeding Center of Japan		2019-05-14	Japan:Hyogo	Japan:Hyogo	This study
JPN_67	SAMN35127543	PRJNA973554	Gallus gallus domesticus	OSM833_16	For meat line 833	male	National Livestock Breeding Center of Japan		2019-05-14	Japan:Hyogo	Japan:Hyogo	This study
JPN_69	SAMN35127544	PRJNA973554	Gallus gallus domesticus	NSM-HP	Nankinshamo-Hiroshima	male	Private breeder	bred for fighting	2019-05-08	Japan:Hiroshima	Japan:Hiroshima	This study
JPN_71	SAMN35127545	PRJNA973554	Gallus gallus domesticus	KSM_FP	Koshamo-Fukushima	male	Private breeder	bred for fighting	2019-05-08	Japan:Hiroshima	Japan:Hiroshima	This study
JPN_73	SAMN35127546	PRJNA973554	Gallus gallus domesticus	UM31	Oshamo	male	Private breeder	bred for fighting	2019-05-08	Japan:Hiroshima	Japan:Hiroshima	This study
JPN_74	SAMN35127547	PRJNA973554	Gallus gallus domesticus	HM17	Oshamo	male	Private breeder	bred for fighting	2019-05-08	Japan:Hiroshima	Japan:Hiroshima	This study
JPN_75	SAMN35127548	PRJNA973554	Gallus gallus domesticus	HM38	Oshamo	male	Private breeder	bred for fighting	2019-05-08	Japan:Hiroshima	Japan:Hiroshima	This study
JPN_77	SAMN35127549	PRJNA973554	Gallus gallus domesticus	OSM833_1	For meat line 833	male	National Livestock Breeding Center of Japan		2019-05-14	Japan:Hyogo	Japan:Hyogo	This study
JPN_78	SAMN35127550	PRJNA973554	Gallus gallus domesticus	OSM833_9	For meat line 833	male	National Livestock Breeding Center of Japan		2019-05-14	Japan:Hyogo	Japan:Hyogo	This study
JPN_79	SAMN35127551	PRJNA973554	Gallus gallus domesticus	OSM833_17	For meat line 833	male	National Livestock Breeding Center of Japan		2019-05-14	Japan:Hyogo	Japan:Hyogo	This study
JPN_85	SAMN35127552	PRJNA973554	Gallus gallus domesticus	UM32	Oshamo	male	Private breeder	bred for fighting	2019-05-08	Japan:Hiroshima	Japan:Hiroshima	This study
JPN_87	SAMN35127553	PRJNA973554	Gallus gallus domesticus	HM42	Oshamo	male	Private breeder	bred for fighting	2019-05-08	Japan:Hiroshima	Japan:Hiroshima	This study
JPN_89	SAMN35127554	PRJNA973554	Gallus gallus domesticus	OSM833_2	For meat line 833	male	National Livestock Breeding Center of Japan		2019-05-14	Japan:Hyogo	Japan:Hyogo	This study
JPN_90	SAMN35127555	PRJNA973554	Gallus gallus domesticus	OSM833_10	For meat line 833	male	National Livestock Breeding Center of Japan		2019-05-14	Japan:Hyogo	Japan:Hyogo	This study
JPN_92	SAMN35127556	PRJNA973554	Gallus gallus domesticus	STMP	Satsumadori	male	Private breeder		2019-05-08	Japan:Hiroshima	Japan:Hiroshima	This study
JPN_96	SAMN35127557	PRJNA973554	Gallus gallus domesticus	AKNP	Araucana	male	Private breeder		2019-05-08	Japan:Hiroshima	Japan:Hiroshima	This study
DRR089971	SAMD00077855	PRJDB4092	Gallus gallus		Red junglefowl	missing				Indonesia:Sumatra	Indonesia:Sumatra	https://doi.org/10.1186/s12864-016-2652-z
DRR089972	SAMD00077856	PRJDB4092	Gallus gallus		Red junglefowl	missing				Indonesia:Sumatra	Indonesia:Sumatra	https://doi.org/10.1186/s12864-016-2652-z
DRR090008	SAMD00077892	PRJDB4092	Gallus gallus domesticus		White Leghorn	missing				Japan	Italy	https://doi.org/10.1186/s12864-016-2652-z
DRR090009	SAMD00077893	PRJDB4092	Gallus gallus domesticus		White Leghorn	missing				Japan	Italy	https://doi.org/10.1186/s12864-016-2652-z
DRR090010	SAMD00077894	PRJDB4092	Gallus gallus domesticus		White Leghorn	missing				Japan	Italy	https://doi.org/10.1186/s12864-016-2652-z
ERR4349000	SAMEA7050651	PRJEB39275	Gallus gallus domesticus		Afar	female				Ethiopia:Afar	Ethiopia:Afar	https://doi.org/10.1093/molbev/msab156
ERR4349089	SAMEA7050653	PRJEB39275	Gallus gallus domesticus		Afar	female				Ethiopia:Afar	Ethiopia:Afar	https://doi.org/10.1093/molbev/msab156
ERR4349098	SAMEA7050657	PRJEB39275	Gallus gallus domesticus		Afar	female				Ethiopia:Afar	Ethiopia:Afar	https://doi.org/10.1093/molbev/msab156
ERR4349369	SAMEA7050660	PRJEB39275	Gallus gallus domesticus		Afar	female				Ethiopia:Afar	Ethiopia:Afar	https://doi.org/10.1093/molbev/msab156
ERR4348955	SAMEA7050645	PRJEB39275	Gallus gallus domesticus		Afar	male				Ethiopia:Afar	Ethiopia:Afar	https://doi.org/10.1093/molbev/msab156
ERR4349095	SAMEA7050644	PRJEB39275	Gallus gallus domesticus		Afar	male				Ethiopia:Afar	Ethiopia:Afar	https://doi.org/10.1093/molbev/msab156
ERR4351408	SAMEA7050631	PRJEB39275	Gallus gallus domesticus		Amhara	female				Ethiopia:Amhara	Ethiopia:Amhara	https://doi.org/10.1093/molbev/msab156
ERR4351509	SAMEA7050741	PRJEB39275	Gallus gallus domesticus		Amhara	female				Ethiopia:Amhara	Ethiopia:Amhara	https://doi.org/10.1093/molbev/msab156
ERR4351524	SAMEA7050671	PRJEB39275	Gallus gallus domesticus		Amhara	female				Ethiopia:Amhara	Ethiopia:Amhara	https://doi.org/10.1093/molbev/msab156
ERR4351491	SAMEA7050725	PRJEB39275	Gallus gallus domesticus		Amhara	male				Ethiopia:Amhara	Ethiopia:Amhara	https://doi.org/10.1093/molbev/msab156
ERR4351517	SAMEA7050665	PRJEB39275	Gallus gallus domesticus		Amhara	male				Ethiopia:Amhara	Ethiopia:Amhara	https://doi.org/10.1093/molbev/msab156
ERR4351523	SAMEA7050673	PRJEB39275	Gallus gallus domesticus		Amhara	male				Ethiopia:Amhara	Ethiopia:Amhara	https://doi.org/10.1093/molbev/msab156
ERR4346461	SAMEA7050751	PRJEB39275	Gallus gallus domesticus		Gumuz	female				Ethiopia:Gumuz	Ethiopia:Gumuz	https://doi.org/10.1093/molbev/msab156
ERR4346466	SAMEA7050753	PRJEB39275	Gallus gallus domesticus		Gumuz	female				Ethiopia:Gumuz	Ethiopia:Gumuz	https://doi.org/10.1093/molbev/msab156
ERR4349373	SAMEA7050755	PRJEB39275	Gallus gallus domesticus		Gumuz	female				Ethiopia:Gumuz	Ethiopia:Gumuz	https://doi.org/10.1093/molbev/msab156
ERR4344202	SAMEA7050746	PRJEB39275	Gallus gallus domesticus		Gumuz	male				Ethiopia:Gumuz	Ethiopia:Gumuz	https://doi.org/10.1093/molbev/msab156
ERR4349370	SAMEA7050756	PRJEB39275	Gallus gallus domesticus		Gumuz	male				Ethiopia:Gumuz	Ethiopia:Gumuz	https://doi.org/10.1093/molbev/msab156
ERR4349374	SAMEA7050754	PRJEB39275	Gallus gallus domesticus		Gumuz	male				Ethiopia:Gumuz	Ethiopia:Gumuz	https://doi.org/10.1093/molbev/msab156
ERR4350106	SAMEA7050777	PRJEB39275	Gallus gallus domesticus		Oromia	female				Ethiopia:Oromia	Ethiopia:Oromia	https://doi.org/10.1093/molbev/msab156
ERR4350108	SAMEA7050782	PRJEB39275	Gallus gallus domesticus		Oromia	female				Ethiopia:Oromia	Ethiopia:Oromia	https://doi.org/10.1093/molbev/msab156
ERR4351380	SAMEA7050766	PRJEB39275	Gallus gallus domesticus		Oromia	female				Ethiopia:Oromia	Ethiopia:Oromia	https://doi.org/10.1093/molbev/msab156
ERR4350697	SAMEA7050778	PRJEB39275	Gallus gallus domesticus		Oromia	male				Ethiopia:Oromia	Ethiopia:Oromia	https://doi.org/10.1093/molbev/msab156
ERR4351352	SAMEA7050769	PRJEB39275	Gallus gallus domesticus		Oromia	male				Ethiopia:Oromia	Ethiopia:Oromia	https://doi.org/10.1093/molbev/msab156
ERR4351378	SAMEA7050770	PRJEB39275	Gallus gallus domesticus		Oromia	male				Ethiopia:Oromia	Ethiopia:Oromia	https://doi.org/10.1093/molbev/msab156
ERR4351093	SAMEA7050797	PRJEB39275	Gallus gallus domesticus		SNNPR	female				Ethiopia:SNNPR	Ethiopia:SNNPR	https://doi.org/10.1093/molbev/msab156
ERR4351362	SAMEA7050800	PRJEB39275	Gallus gallus domesticus		SNNPR	female				Ethiopia:SNNPR	Ethiopia:SNNPR	https://doi.org/10.1093/molbev/msab156
ERR4350082	SAMEA7050785	PRJEB39275	Gallus gallus domesticus		SNNPR	male				Ethiopia:SNNPR	Ethiopia:SNNPR	https://doi.org/10.1093/molbev/msab156
ERR4350087	SAMEA7050787	PRJEB39275	Gallus gallus domesticus		SNNPR	male				Ethiopia:SNNPR	Ethiopia:SNNPR	https://doi.org/10.1093/molbev/msab156
ERR4350091	SAMEA7050791	PRJEB39275	Gallus gallus domesticus		SNNPR	male				Ethiopia:SNNPR	Ethiopia:SNNPR	https://doi.org/10.1093/molbev/msab156
ERR4349110	SAMEA7050815	PRJEB39275	Gallus gallus domesticus		Tigray	female				Ethiopia:Tigray	Ethiopia:Tigray	https://doi.org/10.1093/molbev/msab156
ERR4350089	SAMEA7050828	PRJEB39275	Gallus gallus domesticus		Tigray	female				Ethiopia:Tigray	Ethiopia:Tigray	https://doi.org/10.1093/molbev/msab156
ERR4351415	SAMEA7050846	PRJEB39275	Gallus gallus domesticus		Tigray	female				Ethiopia:Tigray	Ethiopia:Tigray	https://doi.org/10.1093/molbev/msab156
ERR4347938	SAMEA7050834	PRJEB39275	Gallus gallus domesticus		Tigray	male				Ethiopia:Tigray	Ethiopia:Tigray	https://doi.org/10.1093/molbev/msab156
ERR4351456	SAMEA7050850	PRJEB39275	Gallus gallus domesticus		Tigray	male				Ethiopia:Tigray	Ethiopia:Tigray	https://doi.org/10.1093/molbev/msab156
SAMN02142123	SAMN02142123	PRJNA202483	Gallus gallus domesticus		Silkie	missing				Taiwan	Taiwan	https://doi.org/10.1093/gbe/evt097
SAMN02142124	SAMN02142124	PRJNA202483	Gallus gallus domesticus		Taiwan	missing				Taiwan	Taiwan	https://doi.org/10.1093/gbe/evt097
SAMN02486163	SAMN02486163	PRJNA232548	Gallus gallus domesticus		Silkie	missing				China	China	https://doi.org/10.1186/s12864-016-2652-z
SRR1181639	SAMN02486159	PRJNA232548	Gallus gallus domesticus		Luxi game	missing		bred for fighting		China: central China	China: central China	https://doi.org/10.1186/s12864-016-2652-z
SAMN02486156	SAMN02486156	PRJNA232548	Gallus gallus domesticus		Beijing You	missing				China:Beijing	China:Beijing	https://doi.org/10.1186/s12864-016-2652-z
SRR1176892	SAMN02486158	PRJNA232548	Gallus gallus domesticus		Dongxiang	missing				China:Jiangxi	China:Jiangxi	https://doi.org/10.1186/s12864-016-2652-z
SAMN02486162	SAMN02486162	PRJNA232548	Gallus gallus domesticus		Shouguang	missing				China:Shandong	China:Shandong	https://doi.org/10.1186/s12864-016-2652-z
SAMN02486164	SAMN02486164	PRJNA232548	Gallus gallus domesticus		Tibetan	missing				China:Tibet	China:Tibet	https://doi.org/10.1186/s12864-016-2652-z
SAMN02486166	SAMN02486166	PRJNA232548	Gallus gallus domesticus		White Leghorn	missing				Italy	Italy	https://doi.org/10.1186/s12864-016-2652-z
SRR1182854	SAMN02486161	PRJNA232548	Gallus gallus		Red junglefowl	missing				Unknown	Unknown	https://doi.org/10.1186/s12864-016-2652-z
SAMN02486167	SAMN02486167	PRJNA232548	Gallus gallus domesticus		White Plymouth Rock	missing				USA	USA	https://doi.org/10.1186/s12864-016-2652-z
SAMN02712042	SAMN02712042	PRJNA241474	Gallus gallus jabouillei		Red junglefowl	missing				China:Hainan	China:Hainan	https://doi.org/10.1093/molbev/msv071
SAMN02712044	SAMN02712044	PRJNA241474	Gallus gallus domesticus		Tibet	missing				China:Tibet	China:Tibet	https://doi.org/10.1093/molbev/msv071
SRR1217503	SAMN02712052	PRJNA241474	Gallus gallus domesticus		Tibet	missing				China:Tibet	China:Tibet	https://doi.org/10.1093/molbev/msv071
SRR1217536	SAMN02712031	PRJNA241474	Gallus gallus domesticus		Yunnan	missing				China:Yunnan	China:Yunnan	https://doi.org/10.1093/molbev/msv071
SRR1217541	SAMN02712033	PRJNA241474	Gallus gallus domesticus		Yunnan	missing				China:Yunnan	China:Yunnan	https://doi.org/10.1093/molbev/msv071
SRR1217545	SAMN02712035	PRJNA241474	Gallus gallus domesticus		Yunnan	missing				China:Yunnan	China:Yunnan	https://doi.org/10.1093/molbev/msv071
SRR1217551	SAMN02712038	PRJNA241474	Gallus gallus domesticus		Yunnan	missing				China:Yunnan	China:Yunnan	https://doi.org/10.1093/molbev/msv071
SAMN02712026	SAMN02712026	PRJNA241474	Gallus gallus domesticus		Xishuangbanna game fowl	missing		bred for fighting		China:Yunnan	China:Yunnan	https://doi.org/10.1093/molbev/msv071
SRR1217509	SAMN02712023	PRJNA241474	Gallus gallus domesticus		Xishuangbanna game fowl	missing		bred for fighting		China:Yunnan	China:Yunnan	https://doi.org/10.1093/molbev/msv071
SRR1217523	SAMN02712030	PRJNA241474	Gallus gallus domesticus		Xishuangbanna game fowl	missing		bred for fighting		China:Yunnan	China:Yunnan	https://doi.org/10.1093/molbev/msv071
SAMN02712041	SAMN02712041	PRJNA241474	Gallus gallus spadiceus		Red junglefowl	missing				China:Yunnan	China:Yunnan	https://doi.org/10.1093/molbev/msv071
SAMN02712043	SAMN02712043	PRJNA241474	Gallus gallus spadiceus		Red junglefowl	missing				China:Yunnan	China:Yunnan	https://doi.org/10.1093/molbev/msv071
SRR1217528	SAMN02712040	PRJNA241474	Gallus gallus spadiceus		Red junglefowl	missing				China:Yunnan	China:Yunnan	https://doi.org/10.1093/molbev/msv071
SRR1217554	SAMN02712022	PRJNA241474	Gallus gallus domesticus		Commercial chicken	missing				Italy	Italy	https://doi.org/10.1093/molbev/msv071
SRR3041434	SAMN04349707	PRJNA306389	Gallus gallus domesticus		Tibetan fowl Aba	male				China:Aba	China:Aba	https://doi.org/10.1093/gigascience/gix026
SRR3041436	SAMN04349707	PRJNA306389	Gallus gallus domesticus		Tibetan fowl Aba	male				China:Aba	China:Aba	https://doi.org/10.1093/gigascience/gix026
SRR3041438	SAMN04349707	PRJNA306389	Gallus gallus domesticus		Tibetan fowl Diqing	male				China:Diqing	China:Diqing	https://doi.org/10.1093/gigascience/gix026
SRR3041440	SAMN04349707	PRJNA306389	Gallus gallus domesticus		Tibetan fowl Diqing	male				China:Diqing	China:Diqing	https://doi.org/10.1093/gigascience/gix026
SRR3041443	SAMN04349707	PRJNA306389	Gallus gallus domesticus		Tibetan fowl Diqing	male				China:Diqing	China:Diqing	https://doi.org/10.1093/gigascience/gix026
SRR3041115	SAMN04349707	PRJNA306389	Gallus gallus domesticus		Emei black fowl	male				China:Emei	China:Emei	https://doi.org/10.1093/gigascience/gix026
SRR3041121	SAMN04349707	PRJNA306389	Gallus gallus domesticus		Emei black fowl	male				China:Emei	China:Emei	https://doi.org/10.1093/gigascience/gix026
SRR3041446	SAMN04349707	PRJNA306389	Gallus gallus domesticus		Tibetan fowl Ganzi	male				China:Ganzi	China:Ganzi	https://doi.org/10.1093/gigascience/gix026
SRR3041448	SAMN04349707	PRJNA306389	Gallus gallus domesticus		Tibetan fowl Ganzi	male				China:Ganzi	China:Ganzi	https://doi.org/10.1093/gigascience/gix026
SRR3041456	SAMN04349707	PRJNA306389	Gallus gallus domesticus		Tibetan fowl Haiyan	male				China:Haiyan	China:Haiyan	https://doi.org/10.1093/gigascience/gix026
SRR3041457	SAMN04349707	PRJNA306389	Gallus gallus domesticus		Tibetan fowl Haiyan	male				China:Haiyan	China:Haiyan	https://doi.org/10.1093/gigascience/gix026
SRR3041504	SAMN04349707	PRJNA306389	Gallus gallus domesticus		Tibetan fowl Haiyan	male				China:Haiyan	China:Haiyan	https://doi.org/10.1093/gigascience/gix026
SRR3041573	SAMN04349707	PRJNA306389	Gallus gallus domesticus		Tibetan fowl Haiyan	male				China:Haiyan	China:Haiyan	https://doi.org/10.1093/gigascience/gix026
SRR3041129	SAMN04349707	PRJNA306389	Gallus gallus domesticus		Jinyang silky fowl	male				China:Jinyang	China:Jinyang	https://doi.org/10.1093/gigascience/gix026
SRR3041132	SAMN04349707	PRJNA306389	Gallus gallus domesticus		Jinyang silky fowl	male				China:Jinyang	China:Jinyang	https://doi.org/10.1093/gigascience/gix026
SRR3041133	SAMN04349707	PRJNA306389	Gallus gallus domesticus		Jinyang silky fowl	male				China:Jinyang	China:Jinyang	https://doi.org/10.1093/gigascience/gix026
SRR3041125	SAMN04349707	PRJNA306389	Gallus gallus domesticus		Jiuyuan black-bone fowl	male				China:Jiuyuan	China:Jiuyuan	https://doi.org/10.1093/gigascience/gix026
SRR3041128	SAMN04349707	PRJNA306389	Gallus gallus domesticus		Jiuyuan black-bone fowl	male				China:Jiuyuan	China:Jiuyuan	https://doi.org/10.1093/gigascience/gix026
SRR3041409	SAMN04349707	PRJNA306389	Gallus gallus domesticus		Miyi fowl	male				China:Miyi	China:Miyi	https://doi.org/10.1093/gigascience/gix026
SRR3041410	SAMN04349707	PRJNA306389	Gallus gallus domesticus		Miyi fowl	male				China:Miyi	China:Miyi	https://doi.org/10.1093/gigascience/gix026
SRR3041411	SAMN04349707	PRJNA306389	Gallus gallus domesticus		Miyi fowl	male				China:Miyi	China:Miyi	https://doi.org/10.1093/gigascience/gix026
SRR3041137	SAMN04349707	PRJNA306389	Gallus gallus domesticus		Muchuan black-bone fowl	male				China:Muchuan	China:Muchuan	https://doi.org/10.1093/gigascience/gix026
SRR3041138	SAMN04349707	PRJNA306389	Gallus gallus domesticus		Muchuan black-bone fowl	male				China:Muchuan	China:Muchuan	https://doi.org/10.1093/gigascience/gix026
SRR3041364	SAMN04349707	PRJNA306389	Gallus gallus domesticus		Muchuan black-bone fowl	male				China:Muchuan	China:Muchuan	https://doi.org/10.1093/gigascience/gix026
SRR3041413	SAMN04349707	PRJNA306389	Gallus gallus domesticus		Pengxian yellow fowl	male				China:Pengxian	China:Pengxian	https://doi.org/10.1093/gigascience/gix026
SRR3041414	SAMN04349707	PRJNA306389	Gallus gallus domesticus		Pengxian yellow fowl	male				China:Pengxian	China:Pengxian	https://doi.org/10.1093/gigascience/gix026
SRR3041417	SAMN04349707	PRJNA306389	Gallus gallus domesticus		Pengxian yellow fowl	male				China:Pengxian	China:Pengxian	https://doi.org/10.1093/gigascience/gix026
SRR3041620	SAMN04349707	PRJNA306389	Gallus gallus domesticus		Tibetan fowl Shannan	male				China:Shannan	China:Shannan	https://doi.org/10.1093/gigascience/gix026
SRR3041692	SAMN04349707	PRJNA306389	Gallus gallus domesticus		Tibetan fowl Shannan	male				China:Shannan	China:Shannan	https://doi.org/10.1093/gigascience/gix026
SRR3041713	SAMN04349707	PRJNA306389	Gallus gallus domesticus		Tibetan fowl Shannan	male				China:Shannan	China:Shannan	https://doi.org/10.1093/gigascience/gix026
SRR3041422	SAMN04349707	PRJNA306389	Gallus gallus domesticus		Shimian caoke fowl	male				China:Shimian	China:Shimian	https://doi.org/10.1093/gigascience/gix026
SRR3041423	SAMN04349707	PRJNA306389	Gallus gallus domesticus		Tianfu black-bone fowl	male				China:Tianfu	China:Tianfu	https://doi.org/10.1093/gigascience/gix026
SRR3041425	SAMN04349707	PRJNA306389	Gallus gallus domesticus		Tianfu black-bone fowl	male				China:Tianfu	China:Tianfu	https://doi.org/10.1093/gigascience/gix026
SRR3041427	SAMN04349707	PRJNA306389	Gallus gallus domesticus		Tianfu black-bone fowl	male				China:Tianfu	China:Tianfu	https://doi.org/10.1093/gigascience/gix026
SRR3041428	SAMN04349707	PRJNA306389	Gallus gallus domesticus		Tianfu black-bone fowl	male				China:Tianfu	China:Tianfu	https://doi.org/10.1093/gigascience/gix026
SRR8362949	SAMN10471716	PRJNA432200	Gallus gallus		Red junglefowl	missing				Unknown	Unknown	https://doi.org/10.1186/s12915-020-0738-1
SRR8362927	SAMN10471714	PRJNA432200	Gallus gallus domesticus		Mechelse-styrian	missing				Belgium	Belgium	https://doi.org/10.1186/s12915-020-0738-1
SRR8362928	SAMN10471713	PRJNA432200	Gallus gallus domesticus		Mechelse-koekoek	missing				Belgium	Belgium	https://doi.org/10.1186/s12915-020-0738-1
SRR8362950	SAMN10471715	PRJNA432200	Gallus gallus domesticus		Poulet-de-Bresse	missing				Belgium	Belgium	https://doi.org/10.1186/s12915-020-0738-1
SRR8362946	SAMN10471719	PRJNA432200	Gallus sonneratii		Grey junglefowl	missing				Indian subcontinent	Indian subcontinent	https://doi.org/10.1186/s12915-020-0738-1
SRR8362951	SAMN10471718	PRJNA432200	Gallus sonneratii		Grey junglefowl	missing				Indian subcontinent	Indian subcontinent	https://doi.org/10.1186/s12915-020-0738-1
SRR8362952	SAMN10471717	PRJNA432200	Gallus sonneratii		Grey junglefowl	missing				Indian subcontinent	Indian subcontinent	https://doi.org/10.1186/s12915-020-0738-1
SRR8362940	SAMN10471728	PRJNA432200	Gallus varius		Green junglefowl	female				Indonesia	Indonesia	https://doi.org/10.1186/s12915-020-0738-1
SRR8362942	SAMN10471730	PRJNA432200	Gallus varius		Green junglefowl	missing				Indonesia	Indonesia	https://doi.org/10.1186/s12915-020-0738-1
SRR8362945	SAMN10471720	PRJNA432200	Gallus lafayetii		Ceylon junglefowl	missing				Sri Lanka	Sri Lanka	https://doi.org/10.1186/s12915-020-0738-1
SRR8362937	SAMN10471725	PRJNA432200	Gallus lafayetii		Ceylon junglefowl	missing				Sri Lanka	Sri Lanka	https://doi.org/10.1186/s12915-020-0738-1
SRR8362938	SAMN10471726	PRJNA432200	Gallus lafayetii		Ceylon junglefowl	missing				Sri Lanka	Sri Lanka	https://doi.org/10.1186/s12915-020-0738-1
SRR8362939	SAMN10471727	PRJNA432200	Gallus lafayetii		Ceylon junglefowl	missing				Sri Lanka	Sri Lanka	https://doi.org/10.1186/s12915-020-0738-1
SRR8362947	SAMN10471722	PRJNA432200	Gallus lafayetii		Ceylon junglefowl	missing				Sri Lanka	Sri Lanka	https://doi.org/10.1186/s12915-020-0738-1
SRR8362948	SAMN10471721	PRJNA432200	Gallus lafayetii		Ceylon junglefowl	missing				Sri Lanka	Sri Lanka	https://doi.org/10.1186/s12915-020-0738-1
SRR8362953	SAMN10471724	PRJNA432200	Gallus lafayetii		Ceylon junglefowl	missing				Sri Lanka	Sri Lanka	https://doi.org/10.1186/s12915-020-0738-1
SRR8362954	SAMN10471723	PRJNA432200	Gallus lafayetii		Ceylon junglefowl	missing				Sri Lanka	Sri Lanka	https://doi.org/10.1186/s12915-020-0738-1
SRR7613986	SAMN09700405	PRJNA482210	Gallus gallus domesticus		Guangxi yellow	missing				China:Guangxi	China:Guangxi	https://doi.org/10.1186/s12864-020-6736-4
SRR7613989	SAMN09700408	PRJNA482210	Gallus gallus domesticus		Guangxi yellow	missing				China:Guangxi	China:Guangxi	https://doi.org/10.1186/s12864-020-6736-4
SRR7614011	SAMN09700410	PRJNA482210	Gallus gallus domesticus		Hetian	female				China:Hetian	China:Hetian	https://doi.org/10.1186/s12864-020-6736-4
SRR7614013	SAMN09700412	PRJNA482210	Gallus gallus domesticus		Hetian	female				China:Hetian	China:Hetian	https://doi.org/10.1186/s12864-020-6736-4
SRR7614015	SAMN09700414	PRJNA482210	Gallus gallus domesticus		Hetian	female				China:Hetian	China:Hetian	https://doi.org/10.1186/s12864-020-6736-4
SRR7614017	SAMN09700416	PRJNA482210	Gallus gallus domesticus		Hetian	female				China:Hetian	China:Hetian	https://doi.org/10.1186/s12864-020-6736-4
SRR7614032	SAMN09700488	PRJNA482210	Gallus gallus domesticus		Huaibei ma	male				China:Huaibei	China:Huaibei	https://doi.org/10.1186/s12864-020-6736-4
SRR7614039	SAMN09700483	PRJNA482210	Gallus gallus domesticus		Huaibei ma	male				China:Huaibei	China:Huaibei	https://doi.org/10.1186/s12864-020-6736-4
SRR7614040	SAMN09700484	PRJNA482210	Gallus gallus domesticus		Huaibei ma	male				China:Huaibei	China:Huaibei	https://doi.org/10.1186/s12864-020-6736-4
SRR7614024	SAMN09700489	PRJNA482210	Gallus gallus domesticus		Huaixiang	female				China:Huaixiang	China:Huaixiang	https://doi.org/10.1186/s12864-020-6736-4
SRR7614028	SAMN09700493	PRJNA482210	Gallus gallus domesticus		Huaixiang	female				China:Huaixiang	China:Huaixiang	https://doi.org/10.1186/s12864-020-6736-4
SRR7614006	SAMN09700420	PRJNA482210	Gallus gallus domesticus		Huanglang	female				China:Huanglang	China:Huanglang	https://doi.org/10.1186/s12864-020-6736-4
SRR7613998	SAMN09700435	PRJNA482210	Gallus gallus domesticus		Huiyang Bearded	female				China:Huiyang	China:Huiyang	https://doi.org/10.1186/s12864-020-6736-4
SRR7613966	SAMN09700444	PRJNA482210	Gallus gallus domesticus		Jianghan	male				China:Jianghan	China:Jianghan	https://doi.org/10.1186/s12864-020-6736-4
SRR7613952	SAMN09700457	PRJNA482210	Gallus gallus domesticus		Ningdu yellow	female				China:Ningdu	China:Ningdu	https://doi.org/10.1186/s12864-020-6736-4
SRR7613959	SAMN09700452	PRJNA482210	Gallus gallus domesticus		Ningdu yellow	female				China:Ningdu	China:Ningdu	https://doi.org/10.1186/s12864-020-6736-4
SRR7613972	SAMN09700508	PRJNA482210	Gallus gallus domesticus		Wenchang	missing				China:Wenchang	China:Wenchang	https://doi.org/10.1186/s12864-020-6736-4
SRR7614056	SAMN09700464	PRJNA482210	Gallus gallus domesticus		Wuhua yellow	female				China:Wuhua	China:Wuhua	https://doi.org/10.1186/s12864-020-6736-4
SRR7614042	SAMN09700475	PRJNA482210	Gallus gallus domesticus		Zhengyang yellow	female				China:Zhengyang	China:Zhengyang	https://doi.org/10.1186/s12864-020-6736-4
SRR7614044	SAMN09700473	PRJNA482210	Gallus gallus domesticus		Zhengyang yellow	female				China:Zhengyang	China:Zhengyang	https://doi.org/10.1186/s12864-020-6736-4
SRR8730637	SAMN11121886	PRJNA524911	Gallus gallus domesticus		North American Araucana	male				USA: New Jersey	USA: New Jersey	https://doi.org/10.1371/journal.pone.0225834
SRR8730636	SAMN11121883	PRJNA524911	Gallus gallus domesticus		North American Araucana	male				USA: South Carolina	USA: South Carolina	https://doi.org/10.1371/journal.pone.0225834
SRR8730633	SAMN11121884	PRJNA524911	Gallus gallus domesticus		North American Araucana	missing				USA: South Carolina	USA: South Carolina	https://doi.org/10.1371/journal.pone.0225834
SRR9221529	SAMN11961175	PRJNA547951	Gallus gallus domesticus		High Quality Line A	female				China:Commercial	China:Commercial	https://doi.org/10.1038/s42003-020-01199-3
SRR9221540	SAMN11961178	PRJNA547951	Gallus gallus domesticus		High Quality Line A	male				China:Commercial	China:Commercial	https://doi.org/10.1038/s42003-020-01199-3
SRR9221524	SAMN11961191	PRJNA547951	Gallus gallus domesticus		Huiyang Bearded	female				China:Guangdong	China:Guangdong	https://doi.org/10.1038/s42003-020-01199-3
SRR9671957	SAMN12236790	PRJNA552722	Gallus gallus domesticus		White Plymouth Rock	female				USA	USA	https://doi.org/10.3382/ps/pez411
SRR9671994	SAMN12236811	PRJNA552722	Gallus gallus domesticus		White Plymouth Rock	female				USA	USA	https://doi.org/10.3382/ps/pez411
SRR9672010	SAMN12236755	PRJNA552722	Gallus gallus domesticus		White Plymouth Rock	male				USA	USA	https://doi.org/10.3382/ps/pez411
SRR9671908	SAMN12236772	PRJNA552722	Gallus gallus domesticus		White Plymouth Rock	male				USA:Massachusetts	USA:Massachusetts	https://doi.org/10.3382/ps/pez411
SRR9672019	SAMN12236793	PRJNA552722	Gallus gallus domesticus		White Plymouth Rock	male				USA:Massachusetts	USA:Massachusetts	https://doi.org/10.3382/ps/pez411
SRR10855157	SAMN13685799	PRJNA597842	Gallus gallus domesticus		Recessive White	male				Unknown	Unknown	https://doi.org/10.1111/eva.13241
CHSHC0003	SAMN15897448	PRJNA659069	Gallus gallus domesticus		Guangxi Three-yellow	female				China:Guangxi	China:Guangxi	https://doi.org/10.1371/journal.pone.0250392
CHSHC0005	SAMN15897449	PRJNA659069	Gallus gallus domesticus		Guangxi Three-yellow	female				China:Guangxi	China:Guangxi	https://doi.org/10.1371/journal.pone.0250392
DLWC0006	SAMN15897460	PRJNA659069	Gallus gallus domesticus		Guangxi Wugu	female				China:Guangxi	China:Guangxi	https://doi.org/10.1371/journal.pone.0250392
GDC0002	SAMN15897485	PRJNA659069	Gallus gallus domesticus		Cenxi classical	female				China:Guangxi	China:Guangxi	https://doi.org/10.1371/journal.pone.0250392
GDC0010	SAMN15897492	PRJNA659069	Gallus gallus domesticus		Cenxi classical	female				China:Guangxi	China:Guangxi	https://doi.org/10.1371/journal.pone.0250392
HGFC0010	SAMN15897502	PRJNA659069	Gallus gallus domesticus		Longsheng Feng	female				China:Guangxi	China:Guangxi	https://doi.org/10.1371/journal.pone.0250392
HGMC0001	SAMN15897505	PRJNA659069	Gallus gallus domesticus		Guangxi Ma	female				China:Guangxi	China:Guangxi	https://doi.org/10.1371/journal.pone.0250392
HGXYC0005	SAMN15897526	PRJNA659069	Gallus gallus domesticus		Xiayan	female				China:Guangxi	China:Guangxi	https://doi.org/10.1371/journal.pone.0250392
HGXYC0006	SAMN15897527	PRJNA659069	Gallus gallus domesticus		Xiayan	female				China:Guangxi	China:Guangxi	https://doi.org/10.1371/journal.pone.0250392
HGXYC0008	SAMN15897529	PRJNA659069	Gallus gallus domesticus		Xiayan	female				China:Guangxi	China:Guangxi	https://doi.org/10.1371/journal.pone.0250392
HGYC0002	SAMN15897534	PRJNA659069	Gallus gallus domesticus		Nandan Yao	female				China:Guangxi	China:Guangxi	https://doi.org/10.1371/journal.pone.0250392
HGYC0008	SAMN15897539	PRJNA659069	Gallus gallus domesticus		Nandan Yao	female				China:Guangxi	China:Guangxi	https://doi.org/10.1371/journal.pone.0250392
LDC0006	SAMN15897548	PRJNA659069	Gallus gallus domesticus		Guangxi Ma	female				China:Guangxi	China:Guangxi	https://doi.org/10.1371/journal.pone.0250392
LSFC0003	SAMN15897555	PRJNA659069	Gallus gallus domesticus		Longsheng Feng	female				China:Guangxi	China:Guangxi	https://doi.org/10.1371/journal.pone.0250392
MC0004	SAMN15897595	PRJNA659069	Gallus gallus domesticus		Miao	female				China:Guangxi	China:Guangxi	https://doi.org/10.1371/journal.pone.0250392
MC0007	SAMN15897596	PRJNA659069	Gallus gallus domesticus		Miao	female				China:Guangxi	China:Guangxi	https://doi.org/10.1371/journal.pone.0250392
QBNC-2-0001	SAMN15897606	PRJNA659069	Gallus gallus domesticus		Qibainong	female				China:Guangxi	China:Guangxi	https://doi.org/10.1371/journal.pone.0250392
QBNC-2-0006	SAMN15897610	PRJNA659069	Gallus gallus domesticus		Qibainong	female				China:Guangxi	China:Guangxi	https://doi.org/10.1371/journal.pone.0250392
QBNC-2-0009	SAMN15897612	PRJNA659069	Gallus gallus domesticus		Qibainong	female				China:Guangxi	China:Guangxi	https://doi.org/10.1371/journal.pone.0250392
BMSHC0012	SAMN15897445	PRJNA659069	Gallus gallus domesticus		Guangxi Three-yellow	male				China:Guangxi	China:Guangxi	https://doi.org/10.1371/journal.pone.0250392
FFMC0011	SAMN15897483	PRJNA659069	Gallus gallus domesticus		Guangxi Ma	male				China:Guangxi	China:Guangxi	https://doi.org/10.1371/journal.pone.0250392
HGFC0012	SAMN15897504	PRJNA659069	Gallus gallus domesticus		Longsheng Feng	male				China:Guangxi	China:Guangxi	https://doi.org/10.1371/journal.pone.0250392
HGMC0011	SAMN15897512	PRJNA659069	Gallus gallus domesticus		Guangxi Ma	male				China:Guangxi	China:Guangxi	https://doi.org/10.1371/journal.pone.0250392
HGSHC0012	SAMN15897523	PRJNA659069	Gallus gallus domesticus		Guangxi Three-yellow	male				China:Guangxi	China:Guangxi	https://doi.org/10.1371/journal.pone.0250392
HGXYC0012	SAMN15897533	PRJNA659069	Gallus gallus domesticus		Xiayan	male				China:Guangxi	China:Guangxi	https://doi.org/10.1371/journal.pone.0250392
LDC0011	SAMN15897552	PRJNA659069	Gallus gallus domesticus		Guangxi Ma	male				China:Guangxi	China:Guangxi	https://doi.org/10.1371/journal.pone.0250392
NDYC0011	SAMN15897605	PRJNA659069	Gallus gallus domesticus		Nandan Yao	male				China:Guangxi	China:Guangxi	https://doi.org/10.1371/journal.pone.0250392
QBNC-2-0011	SAMN15897614	PRJNA659069	Gallus gallus domesticus		Qibainong	male				China:Guangxi	China:Guangxi	https://doi.org/10.1371/journal.pone.0250392
DZAC0002	SAMN15897466	PRJNA659069	Gallus gallus domesticus		Dongzhong ai	missing				China:Guangxi	China:Guangxi	https://doi.org/10.1371/journal.pone.0250392
DZAC0004	SAMN15897468	PRJNA659069	Gallus gallus domesticus		Dongzhong ai	missing				China:Guangxi	China:Guangxi	https://doi.org/10.1371/journal.pone.0250392
LSFC31	SAMN15897564	PRJNA659069	Gallus gallus domesticus		Longsheng Feng	missing				China:Guangxi	China:Guangxi	https://doi.org/10.1371/journal.pone.0250392
LSFC33	SAMN15897566	PRJNA659069	Gallus gallus domesticus		Longsheng Feng	missing				China:Guangxi	China:Guangxi	https://doi.org/10.1371/journal.pone.0250392
ZJ4	ZJ4	https://ngdc.cncb.ac.cn/chickensd/	Gallus gallus domesticus		Tibet	female				China:Tibet	China:Tibet	https://doi.org/10.1093/molbev/msv071
Yt538	Yt538	https://ngdc.cncb.ac.cn/chickensd/	Gallus gallus domesticus		Tibet	male				China:Tibet	China:Tibet	https://doi.org/10.1093/molbev/msv071
Yt523	Yt523	https://ngdc.cncb.ac.cn/chickensd/	Gallus gallus domesticus		Yunnan	male				China:Yunnan	China:Yunnan	https://doi.org/10.1093/molbev/msv071
Ypt589	Ypt589	https://ngdc.cncb.ac.cn/chickensd/	Gallus gallus domesticus		Yuanbao	female				China:Jiangsu	China:Jiangsu	https://doi.org/10.1093/molbev/msv071
Ypt590	Ypt590	https://ngdc.cncb.ac.cn/chickensd/	Gallus gallus domesticus		Yuanbao	male				China:Shandong	China:Shandong	https://doi.org/10.1093/molbev/msv071
39S_L6_I053	39S_L6_I053	https://ngdc.cncb.ac.cn/chickensd/	Gallus gallus domesticus		Afghanistan	male				Afghanistan	Afghanistan	https://doi.org/10.1038/s41422-020-0349-y
Y1-f1_L5_I119	Y1-f1_L5_I119	https://ngdc.cncb.ac.cn/chickensd/	Gallus gallus domesticus		Beijing	female				China:Beijing	China:Beijing	https://doi.org/10.1038/s41422-020-0349-y
Y1-f2_L6_I121	Y1-f2_L6_I121	https://ngdc.cncb.ac.cn/chickensd/	Gallus gallus domesticus		Beijing	female				China:Beijing	China:Beijing	https://doi.org/10.1038/s41422-020-0349-y
You3_L7_I1000005	You3_L7_I1000005	https://ngdc.cncb.ac.cn/chickensd/	Gallus gallus domesticus		Beijing	female				China:Beijing	China:Beijing	https://doi.org/10.1038/s41422-020-0349-y
Y1-m4_I124	Y1-m4_I124	https://ngdc.cncb.ac.cn/chickensd/	Gallus gallus domesticus		Beijing	male				China:Beijing	China:Beijing	https://doi.org/10.1038/s41422-020-0349-y
Y1-m5_L7_I102	Y1-m5_L7_I102	https://ngdc.cncb.ac.cn/chickensd/	Gallus gallus domesticus		Beijing	male				China:Beijing	China:Beijing	https://doi.org/10.1038/s41422-020-0349-y
You1	You1	https://ngdc.cncb.ac.cn/chickensd/	Gallus gallus domesticus		Beijing	male				China:Beijing	China:Beijing	https://doi.org/10.1038/s41422-020-0349-y
YPt648	YPt648	https://ngdc.cncb.ac.cn/chickensd/	Gallus gallus domesticus		Guangdong	female				China:Guangdong	China:Guangdong	https://doi.org/10.1038/s41422-020-0349-y
Ypt638	Ypt638	https://ngdc.cncb.ac.cn/chickensd/	Gallus gallus domesticus		Jiangxi	female				China:Jiangxi	China:Jiangxi	https://doi.org/10.1038/s41422-020-0349-y
S-m1_I101	S-m1_I101	https://ngdc.cncb.ac.cn/chickensd/	Gallus gallus domesticus		Jiangxi	male				China:Jiangxi	China:Jiangxi	https://doi.org/10.1038/s41422-020-0349-y
S-m2_I102	S-m2_I102	https://ngdc.cncb.ac.cn/chickensd/	Gallus gallus domesticus		Jiangxi	male				China:Jiangxi	China:Jiangxi	https://doi.org/10.1038/s41422-020-0349-y
S-m3_I103	S-m3_I103	https://ngdc.cncb.ac.cn/chickensd/	Gallus gallus domesticus		Jiangxi	male				China:Jiangxi	China:Jiangxi	https://doi.org/10.1038/s41422-020-0349-y
S-m5_I105	S-m5_I105	https://ngdc.cncb.ac.cn/chickensd/	Gallus gallus domesticus		Jiangxi	male				China:Jiangxi	China:Jiangxi	https://doi.org/10.1038/s41422-020-0349-y
S6	S6	https://ngdc.cncb.ac.cn/chickensd/	Gallus gallus domesticus		Jiangxi	male				China:Jiangxi	China:Jiangxi	https://doi.org/10.1038/s41422-020-0349-y
Ypt606	Ypt606	https://ngdc.cncb.ac.cn/chickensd/	Gallus gallus domesticus		Shandong	female				China:Shandong	China:Shandong	https://doi.org/10.1038/s41422-020-0349-y
ypt4001	ypt4001	https://ngdc.cncb.ac.cn/chickensd/	Gallus sonneratii		Grey junglefowl	female				India	India	https://doi.org/10.1038/s41422-020-0349-y
147209	147209	https://ngdc.cncb.ac.cn/chickensd/	Gallus sonneratii		Grey junglefowl	male				India	India	https://doi.org/10.1038/s41422-020-0349-y
Xcelris_219	Xcelris_219	https://ngdc.cncb.ac.cn/chickensd/	Gallus gallus murghi		Red junglefowl	male				India:Jharkhand	India:Jharkhand	https://doi.org/10.1038/s41422-020-0349-y
ypt4000	ypt4000	https://ngdc.cncb.ac.cn/chickensd/	Gallus varius		Green junglefowl	male				Indonesia:Java	Indonesia:Java	https://doi.org/10.1038/s41422-020-0349-y
88S_L4_I011	88S_L4_I011	https://ngdc.cncb.ac.cn/chickensd/	Gallus gallus domesticus		From European egg	female				Iran	Iran	https://doi.org/10.1038/s41422-020-0349-y
95S_L8_I025	95S_L8_I025	https://ngdc.cncb.ac.cn/chickensd/	Gallus gallus domesticus		From European egg	female				Iran	Iran	https://doi.org/10.1038/s41422-020-0349-y
54S_L2_I007	54S_L2_I007	https://ngdc.cncb.ac.cn/chickensd/	Gallus gallus domesticus		Marand	male				Iran:Marand	Iran:Marand	https://doi.org/10.1038/s41422-020-0349-y
ypt901_L1_I052	ypt901_L1_I052	https://ngdc.cncb.ac.cn/chickensd/	Gallus gallus domesticus		Sari	female				Iran:Sari	Iran:Sari	https://doi.org/10.1038/s41422-020-0349-y
ypt948_L2_I034	ypt948_L2_I034	https://ngdc.cncb.ac.cn/chickensd/	Gallus gallus domesticus		Sari	female				Iran:Sari	Iran:Sari	https://doi.org/10.1038/s41422-020-0349-y
117S_L2_I039	117S_L2_I039	https://ngdc.cncb.ac.cn/chickensd/	Gallus gallus domesticus		Sari	male				Iran:Sari	Iran:Sari	https://doi.org/10.1038/s41422-020-0349-y
ypt919_L4_I008	ypt919_L4_I008	https://ngdc.cncb.ac.cn/chickensd/	Gallus gallus domesticus		Sari	male				Iran:Sari	Iran:Sari	https://doi.org/10.1038/s41422-020-0349-y
19S_L4_I026	19S_L4_I026	https://ngdc.cncb.ac.cn/chickensd/	Gallus gallus domesticus		Shiraz	female				Iran:Shiraz	Iran:Shiraz	https://doi.org/10.1038/s41422-020-0349-y
ypt909_L5_I004	ypt909_L5_I004	https://ngdc.cncb.ac.cn/chickensd/	Gallus gallus domesticus		Shiraz	female				Iran:Shiraz	Iran:Shiraz	https://doi.org/10.1038/s41422-020-0349-y
ypt910_L3_I005	ypt910_L3_I005	https://ngdc.cncb.ac.cn/chickensd/	Gallus gallus domesticus		Shiraz	female				Iran:Shiraz	Iran:Shiraz	https://doi.org/10.1038/s41422-020-0349-y
ypt911_L6_I006	ypt911_L6_I006	https://ngdc.cncb.ac.cn/chickensd/	Gallus gallus domesticus		Shiraz	female				Iran:Shiraz	Iran:Shiraz	https://doi.org/10.1038/s41422-020-0349-y
ypt907_L6_I002	ypt907_L6_I002	https://ngdc.cncb.ac.cn/chickensd/	Gallus gallus domesticus		Yazd	male				Iran:Yazd	Iran:Yazd	https://doi.org/10.1038/s41422-020-0349-y
21S_L6_I028	21S_L6_I028	https://ngdc.cncb.ac.cn/chickensd/	Gallus gallus domesticus		Zabol	male				Iran:Zabol	Iran:Zabol	https://doi.org/10.1038/s41422-020-0349-y
22S_L6_I029	22S_L6_I029	https://ngdc.cncb.ac.cn/chickensd/	Gallus gallus domesticus		Zabol	male				Iran:Zabol	Iran:Zabol	https://doi.org/10.1038/s41422-020-0349-y
79S_L2_I031	79S_L2_I031	https://ngdc.cncb.ac.cn/chickensd/	Gallus gallus domesticus		Northwest Pakistan	male				Pakistan:Northwest	Pakistan:Northwest	https://doi.org/10.1038/s41422-020-0349-y
147830	147830	https://ngdc.cncb.ac.cn/chickensd/	Gallus lafayetii		Ceylon junglefowl	female				Sri Lanka	Sri Lanka	https://doi.org/10.1038/s41422-020-0349-y
Ypt4879	Ypt4879	https://ngdc.cncb.ac.cn/chickensd/	Gallus lafayetii		Ceylon junglefowl	male				Sri Lanka	Sri Lanka	https://doi.org/10.1038/s41422-020-0349-y
Ypt4880	Ypt4880	https://ngdc.cncb.ac.cn/chickensd/	Gallus lafayetii		Ceylon junglefowl	male				Sri Lanka	Sri Lanka	https://doi.org/10.1038/s41422-020-0349-y
